# Supplementary material for: YOLOC-tiny: a generalized lightweight real-time detection model for multiripeness fruits of large non-green-ripe citrus in unstructured environments
Source: Front Plant Sci. 2024 Jul 5;15:1415006. doi: 10.3389/fpls.2024.1415006 (PMC11257917; doi:10.3389/fpls.2024.1415006)
Supplement: Supplementary Table 1 — Details of citrus fruit image datasets. [file Table_1.xlsx]

## Sheet: Sheet1
Table 1 Details of citrus fruit image datasets
Location	Number	Environment	Variety	Equipment	Dataset
Yucheng	1542	Complex orchard	Navel	ZED, VIVO Y97,	RC2905
				Cannon 80D, Mi 10
Danling	897	Complex orchard	Ehime, Harumi	VIVO Y97	RC2905
Yucheng	402	Complex orchard	Ehime, Harumi	ZED, iPhone Xs	RC2905
Jintang	64	Complex orchard	Harumi	Redmi K40	RC2905
——	120	laboratory	all	ZED, iPhone Xs,	RC120
				Cannon 80D
