# Supplementary material for: YOLOC-tiny: a generalized lightweight real-time detection model for multiripeness fruits of large non-green-ripe citrus in unstructured environments
Source: Front Plant Sci. 2024 Jul 5;15:1415006. doi: 10.3389/fpls.2024.1415006 (PMC11257917; doi:10.3389/fpls.2024.1415006)
Supplement: Supplementary Table 2 — Overview of the dataset and the number of images used in this study. [file Table_2.xlsx]

## Sheet: Sheet1
Table 2 Overview of the dataset and the number of images used in this study
Dataset	TRAIN-A	FTRAIN-A	VAL-A	TEST-A	TEST-ANL	TEST-AWL	TEST-ACE	TEST-ASE
Number	18600	18600	2320	1160	912	248	664	496
